# Supplementary material for: Molecular basis of accessible plasma membrane cholesterol recognition by the GRAM domain of GRAMD1b
Source: EMBO J. 2021 Feb 19;40(6):e106524. doi: 10.15252/embj.2020106524 (PMC7957428; doi:10.15252/embj.2020106524)
Supplement: Supplementary file 5 — Movie EV2 [file EMBJ-40-e106524-s013.zip]

Archive with 4 entries (3 files):
- MovieEV2_Legends.docx
- __MACOSX/
- __MACOSX/._MovieEV2_Legends.docx
- EMBOJ-2020-106524_MovieEV2.mov
