# Supplementary material for: Molecular basis of accessible plasma membrane cholesterol recognition by the GRAM domain of GRAMD1b
Source: EMBO J. 2021 Feb 19;40(6):e106524. doi: 10.15252/embj.2020106524 (PMC7957428; doi:10.15252/embj.2020106524)
Supplement: Supplementary file 8 — Source Data for Expanded View and Appendix [file EMBJ-40-e106524-s002.zip]

Archive with 13 entries (12 files):
- EMBOJ-2020-106524_SourceDataforFigureEV5.pdf
- __MACOSX/
- __MACOSX/._EMBOJ-2020-106524_SourceDataforFigureEV5.pdf
- EMBOJ-2020-106524_SourceDataforFigureEV1.pdf
- __MACOSX/._EMBOJ-2020-106524_SourceDataforFigureEV1.pdf
- EMBOJ-2020-106524_SourceDataforFigureAppendixS2.pdf
- __MACOSX/._EMBOJ-2020-106524_SourceDataforFigureAppendixS2.pdf
- EMBOJ-2020-106524_SourceDataforFigureAppendixS1.pdf
- __MACOSX/._EMBOJ-2020-106524_SourceDataforFigureAppendixS1.pdf
- EMBOJ-2020-106524_SourceDataforFigureEV4.pdf
- __MACOSX/._EMBOJ-2020-106524_SourceDataforFigureEV4.pdf
- EMBOJ-2020-106524_SourceDataforFigureAppendixS3.pdf
- __MACOSX/._EMBOJ-2020-106524_SourceDataforFigureAppendixS3.pdf
